# Supplementary material for: Enteric Viral Infections among Domesticated South American Camelids: First Detection of Mammalian Orthoreovirus in Camelids
Source: Animals (Basel). 2021 May 19;11(5):1455. doi: 10.3390/ani11051455 (PMC8159077; doi:10.3390/ani11051455)
Supplement: Supplementary file 1 [file animals-11-01455-s001.zip]

Archive with 1 entries (1 files):
- animals-1197783-supplementary.pdf
